# Supplementary material for: Mortality associated with third-generation cephalosporin resistance in Enterobacteriaceae bloodstream infections at one South African hospital
Source: J Glob Antimicrob Resist. 2022 Jun;29:176–84. doi: 10.1016/j.jgar.2022.03.001 (PMC9200643; doi:10.1016/j.jgar.2022.03.001)
Supplement: Supplementary file 1 [file mmc1.xlsx]

## Sheet: E.coli
FR Number	Lab ST Num	other Lab ST number	BC Number	Tygerberg Num	CRF Num	Study code B	Ward code	Enrolment date	Patient type	Cefotaxime S/R	Outcome	Patient group	Date of birth	HA vs CA	Date of hospital admission	Date of hospital outcome	Days from admission to blood culture collection	Seq Number	ERS Accession number	Kraken report	coverage	length	number of contigs	largest contig	N50	ST Complex	ST	comment MLST	betalactamase	ESBL	cephalosporinase
Eco04497	ST01255459	ST01259491	BC867913		14	B005	A9	2017-05-08	E.coli BSI	S	Alive	neonate (0-28days)	2017-05-08	HA	2017-05-08	2017-08-08	26	Eco04497-merged	ERS6680472	expected species	74	5141161	72	805995	376596	ST14 Complex	ST1193		none detected	none detected	none detected
Eco04498	ST01255817		BC867958	62888466	17	006B	J1	2017-06-06	E.coli BSI	S	Died	adult (14+ years)	1939-10-07	CA	2017-06-03	2017-06-03	1	Eco04498-merged	ERS6680473	expected species	65	5071686	69	456910	206809	ST69 Complex	ST69		none detected	none detected	none detected
Eco04501	ST01269150		BC868900		29	010B	D1	2017-06-14	E.coli BSI	S	Alive	adult (14+ years)	1994-06-20	HA	2017-06-01	2017-06-20	10	Eco04501-171016	ERS6680474	expected species	39	5251760	78	820663	344362	ST73 Complex	ST73		none detected	none detected	none detected
Eco04502	ST01266072		BC868621		26	009B	JG	2017-06-13	E.coli BSI	S	Alive	adult (14+ years)	1969-11-27	CA	2017-06-08	2017-06-13	1	Eco04502-merged	ERS6680475	expected species	129	5186170	109	420733	248758	ST95 Complex	ST95		none detected	none detected	none detected
Eco04503	ST01273289		BC869079		35	012B	C1	2017-06-16	E.coli BSI	S	Alive	adult (14+ years)	1992-08-01	HA	2017-06-05	2017-06-29	8	Eco04503-merged	ERS6680476	expected species	77	5405957	128	407790	146660	ST69 Complex	ST69		none detected	none detected	none detected
Eco04504	ST01279798		BC869452		38	013B	A7	2017-06-20	E.coli BSI	S	Alive	adult (14+ years)	1972-12-16	CA	2017-06-16	2017-06-24	1	Eco04504-171016	ERS6680477	expected species	34	5279490	118	323229	149994	ST131 Complex	ST131		none detected	none detected	none detected
Eco04505	ST01280948		BC869612		41	014B	D2	2017-06-21	E.coli BSI	S	Alive	adult (14+ years)	1985-06-28	CA	2017-06-15	2017-06-21	2	Eco04505-171016	ERS6680478	expected species	33	5013424	115	402602	147192	ST469 Complex	ST201		none detected	none detected	none detected
Eco04506	ST01282177		BC869741		47	016B	A5	2017-06-22	E.coli BSI	S	Died	adult (14+ years)	1951-11-24	HA	2017-06-17	2017-06-22	2	Eco04506-171016	ERS6680479	expected species	38	5324230	98	464903	280693	ST69 Complex	ST69		none detected	none detected	none detected
Eco04507	ST01286188		BC869941		50	017B	G10	2017-06-26	E.coli BSI	R	Alive	child (<14 years)	2016-09-07	HA	2017-06-20	2017-07-27	21	Eco04507-merged	ERS6680480	expected species	148	5219191	94	478618	290924	ST131 Complex	ST131		none detected	CTX-M-27	none detected
Eco04508	ST01310320	ST01312844	BC871580	84362342	77	026B	F1	2017-07-07	E.coli BSI	S	Died	adult (14+ years)	1997-11-29	CA	2017-07-03	2015-07-04	1	Eco04508-171016	ERS6680481	expected species	40	5132784	72	697764	347664	ST12 Complex	ST12		none detected	none detected	none detected
Eco04509	ST01294646		BC870411	124055880	80	027B	D2	2017-07-10	E.coli BSI	S	Alive	adult (14+ years)	1988-01-02	CA	2017-06-24	2017-07-04	2	Eco04509-merged	ERS6680482	expected species	75	4769585	208	134307	49033	unknown	ST120		none detected	none detected	none detected
Eco04510	ST01306153		BC871148	106856305	74	025B	A5	2017-07-04	E.coli BSI	S	Alive	adult (14+ years)	1984-10-23	HA	2017-06-23	2017-07-30	7	Eco04510-merged	ERS6680483	expected species	61	5413902	121	401486	135855	ST350 Complex	ST57		none detected	none detected	none detected
Eco04511	ST01324744		BC872394		83	028B	G3	2017-07-13	E.coli BSI	S	Alive	child (<14 years)	2016-03-24	HA	2017-07-10	2017-07-17	1	Eco04511-merged	ERS6680484	expected species	71	5084208	159	310407	131511	ST23 Complex	fumC_SLV_ST23	novel fumC	none detected	none detected	none detected
Eco04512	ST01328789		BC872603		95	032B	FG	2017-07-17	E.coli BSI	R	Alive	adult (14+ years)	1975-02-02	HA	2017-06-26	2017-07-27	21	Eco04512-merged	ERS6680485	expected species	150	5453562	136	534904	146447	ST38 Complex	ST1177		OXA-1	CTX-M-15	none detected
Eco04513	ST01335221		BC873016		98	033B	J2	2017-07-19	E.coli BSI	S	Alive	adult (14+ years)	1999-02-17	CA	2017-06-16	2017-07-22	1	Eco04513-merged	ERS6680486	expected species	78	4929314	60	637365	251259	unknown	ST372		none detected	none detected	none detected
Eco04514	ST01336433		BC873120	129593208	104	035B	D8	2017-07-24	E.coli BSI	S	Died	adult (14+ years)	1941-10-06	HA	2017-07-13	2017-07-17	4	Eco04514-merged	ERS6680487	expected species	79	4989084	69	790041	323415	ST14 Complex	adk_SLV_ST1193	novel adk	none detected	none detected	none detected
Eco04515	ST01348002		BC873805		113	038B	D9	2017-07-27	E.coli BSI	R	Alive	adult (14+ years)	1950-02-14	CA	2017-07-23	2017-07-31	1	Eco04515-merged	ERS6680488	expected species	75	5275081	147	724330	225979	ST131 Complex	ST131		OXA-1	CTX-M-15	none detected
Eco04518	ST01347559		BC873752		110	037B	C2	2017-07-27	E.coli BSI	S	Alive	adult (14+ years)	1987-11-29	CA	2017-07-22	2017-08-30	1	Eco04518-merged	ERS6680489	expected species	157	5275416	154	529996	159160	ST131 Complex	ST131		OXA-1	CTX-M-15	none detected
Eco04519	ST01355698		BC874198		116	039B	J1	2017-07-31	E.coli BSI	S	Died	adult (14+ years)	1953-06-20	HA	2017-07-24	2017-08-15	3	Eco04519-merged	ERS6680490	expected species	141	5082688	153	459362	168429	ST131 Complex	ST131		none detected	none detected	none detected
Eco04520	ST01350347		BC873932		122	041B	A1	2017-08-01	E.coli BSI	R	Alive	adult (14+ years)	1983-06-22	HA	2017-07-17	2017-08-07	7	Eco04520-merged	ERS6680491	expected species	108	5300941	104	496347	256834	unknown	ST429		none detected	none detected	CMY-2
Eco04521	ST01359232		BC874446		125	042B	H2	2017-08-03	E.coli BSI	R	Alive	adult (14+ years)	1984-11-27	HA	2017-07-31	2017-08-11	1	Eco04521-171018	ERS6680492	expected species	34	5257062	114	391145	209295	ST131 Complex	ST131		none detected	CTX-M-27	none detected
Eco04522	ST01359756		BC874485	16455131	128	043B	C1D	2017-08-03	E.coli BSI	S	Died	adult (14+ years)	1987-06-18	HA	2017-07-31	2017-07-31	1	Eco04522-merged	ERS6680493	expected species	114	5243681	191	216594	111953	ST23 Complex	ST88		none detected	none detected	none detected
Eco04523	ST01367074		BC874883	65384711	143	048B	C1D	2017-08-07	E.coli BSI	S	Died	adult (14+ years)	1957-12-11	CA	2017-08-03	2017-08-04	1	Eco04523-merged	ERS6680494	expected species	152	5393313	164	371491	103621	ST69 Complex	ST69		none detected	none detected	none detected
Eco04525	ST01369804	ST01384160	BC875110		152	051B	D9	2017-09-10	E.coli BSI	S	Alive	adult (14+ years)	2017-11-23	HA	2017-08-15	2017-08-31	6	Eco04525-merged	ERS6680495	expected species	90	5211858	133	473508	151286	ST69 Complex	ST69		none detected	none detected	none detected
Eco04526	ST01369984		BC875169		155	052B	D9	2017-08-11	E.coli BSI	R	Alive	adult (14+ years)	1950-02-14	HA	2017-08-05	2017-08-14	1	Eco04526-merged	ERS6680496	expected species	127	5262294	176	444238	150762	ST131 Complex	ST131		OXA-1	CTX-M-15	none detected
Eco04527	ST01380550		BC875751	29984770	164	055B	C1D	2017-08-14	E.coli BSI	S	Died	adult (14+ years)	1957-10-14	CA	2017-08-11	2017-08-13	1	Eco04527-merged	ERS6680497	expected species	129	5419187	228	543745	268204	ST12 Complex	ST12		none detected	none detected	none detected
Eco04528	ST01383798		BC875980	ECOLI	167	056B	D6	2017-08-18	E.coli BSI	S	Alive	adult (14+ years)	1972-07-21	CA	2017-08-14	2017-08-22	1	Eco04528-merged	ERS6680498	expected species	142	5126460	290	452107	186688	unknown	ST636		none detected	none detected	none detected
Eco04529	ST01393913		BC876454	119423028	176	059B	D10	2017-08-22	E.coli BSI	S	Alive	adult (14+ years)	1990-01-15	HA	2017-08-11	2017-08-25	7	Eco04529-merged	ERS6680499	expected species	141	5174193	101	885361	309654	ST12 Complex	ST12		none detected	CARB-2	none detected
Eco04531	ST01395735		BC876666		182	061B	A9	2017-08-23	E.coli BSI	R	Alive	neonate (0-28days)	2017-07-18	HA	2017-07-18	2017-10-13	32	Eco04531-merged	ERS6680500	expected species	120	5450624	145	320464	158415	ST38 Complex	purA_SLV_ST38		none detected	CTX-M-14	none detected
Eco04532	ST01407247		BC877322		188	063B	A8	2017-08-29	E.coli BSI	S	Alive	adult (14+ years)	1935-10-24	HA	2017-08-24	2017-09-01	1	Eco04532-171106	ERS6680501	expected species	56	5293551	195	234686	88621	ST69 Complex	ST69		none detected	none detected	none detected
Eco04533	ST01419296		BC878062	59553560	194	065B	C1D	2017-09-04	E.coli BSI	R	Died	adult (14+ years)	1962-07-18	CA	2017-09-01	2017-09-01	1	Eco04533-merged	ERS6680502	expected species	140	5331387	125	319825	174949	ST131 Complex	ST131		OXA-1	CTX-M-15	none detected
Eco04534	ST01415924		BC877859		197	066B	FG	2017-08-04	E.coli BSI	S	Alive	adult (14+ years)	1981-07-02	HA	2017-09-28	2017-09-05	2	Eco04534-merged	ERS6680503	expected genus	148	5182101	169	286654	95969	ST59 Complex	ST59		none detected	none detected	none detected
Eco04535	ST01421112		BC878147		200	067B	C1D	2017-09-05	E.coli BSI	S	Died	adult (14+ years)	1953-09-11	CA	2017-09-01	2017-09-18	1	Eco04535-merged	ERS6680504	expected species	47	5273008	143	487247	246860	ST14 Complex	ST14		none detected	none detected	none detected
Eco04536	ST01418794		BC878013		203	068B	A8	2017-09-05	E.coli BSI	R	Alive	adult (14+ years)	1941-06-20	HA	2017-08-15	2017-09-10	17	Eco04536-merged	ERS6680505	expected species	44	5090503	131	381016	212645	ST131 Complex	ST131		none detected	CTX-M-27	none detected
Eco04537	ST01422662		BC878341		206	069B	J4	2017-09-07	E.coli BSI	S	Alive	adult (14+ years)	1973-06-08	CA	2017-09-03	2017-09-07	1	Eco04537-merged	ERS6680506	expected species	39	5216352	119	490351	295088	ST69 Complex	ST69		none detected	none detected	none detected
Eco04538	ST01424909		BC878416	163043979	209	070B	G7	2017-09-08	E.coli BSI	S	Alive	child (<14 years)	2017-07-12	HA	2017-09-04	2017-09-08	1	Eco04538-merged	ERS6680507	expected species	56	5466644	124	475327	141464	ST69 Complex	ST69		none detected	none detected	none detected
Eco04539	ST01427039		BC878568	29468618	212	071B	F2	2017-09-11	E.coli BSI	S	Alive	adult (14+ years)	1981-04-11	CA	2017-09-05	2017-09-08	1	Eco04539-merged	ERS6680508	expected species	126	5390303	163	352007	112366	ST69 Complex	ST69		none detected	none detected	none detected
Eco04540	ST01435020		BC878911		215	072B	C2	2017-09-11	E.coli BSI	S	Died	adult (14+ years)	1996-03-27	CA	2017-09-08	2017-09-16	1	Eco04540-merged	ERS6680509	expected species	62	5324476	148	500908	264357	ST69 Complex	ST69		none detected	none detected	none detected
Eco04541	ST01436696		BC879063		218	073B	A1	2017-09-13	E.coli BSI	S	Alive	adult (14+ years)	1978-01-03	HA	2017-09-10	2017-09-23	1	Eco04541-merged	ERS6680510	expected species	49	5106477	112	1002875	391310	ST14 Complex	ST1193		none detected	none detected	none detected
Eco04542	ST01441114		BC879306		221	074B	G10	2017-09-15	E.coli BSI	S	Alive	child (<14 years)	2017-07-16	HA	2017-09-01	2017-09-27	11	Eco04542-merged	ERS6680511	expected species	79	5301465	137	542607	300973	ST73 Complex	ST73		none detected	none detected	none detected
Eco04543	ST01443045		BC879425		227	076B	D5	2017-09-18	E.coli BSI	S	Alive	adult (14+ years)	1947-11-06	HA	2017-09-06	2017-09-26	7	Eco04543-merged	ERS6680512	expected species	86	5276619	200	515056	168553	unknown	icd_purA_DLV_ST4743	novel icd	none detected	none detected	none detected
Eco04545	ST01452936		BC879984		233	078B	D6	2017-09-21	E.coli BSI	S	Alive	adult (14+ years)	1945-09-16	CA	2017-09-18	2017-09-24	1	Eco04545-merged	ERS6680513	expected species	64	5136561	102	468601	209327	ST131 Complex	ST131		none detected	none detected	none detected
Eco04546	ST01454999		BC880104		242	081B	J1	2017-09-22	E.coli BSI	S	Died	adult (14+ years)	1973-02-28	HA	2017-09-08	2017-10-07	11	Eco04546-merged	ERS6680514	expected species	49	5333288	97	510036	177123	ST469 Complex	ST162		none detected	none detected	none detected
Eco04547	ST01457195		BC880255		245	082B	G7	2017-09-26	E.coli BSI	S	Alive	child (<14 years)	2016-06-29	HA	2017-09-10	2017-09-27	10	Eco04547-171102	ERS6680515	expected species	44	5211036	134	554254	130908	ST131 Complex	ST131		none detected	none detected	none detected
Eco04548	ST01460220		BC880362		251	084B	C2	2017-09-26	E.coli BSI	S	Alive	adult (14+ years)	1992-03-25	HA	2017-09-15	2017-11-03	6	Eco04548-171102	ERS6680516	expected species	54	5049848	77	773492	215729	unknown	ST127		none detected	none detected	none detected
Eco04549	ST01290255		BC870145		56	019B	JG	2017-06-26	E.coli BSI	R	Alive	adult (14+ years)	1959-12-26	CA	2017-06-22	2017-07-01	1	Eco04549-merged	ERS6680517	expected species	63	5346054	118	340926	148517	ST131 Complex	ST131		OXA-1	CTX-M-15	none detected
Eco04561	ST01321448		0		89	030B	A1	2017-07-14	E.coli BSI	S	Alive	adult (14+ years)	1939-04-29	HA	2017-07-12	2017-08-24	1	Eco04561-171106	ERS6680518	expected species	71	4775086	105	401177	133539	ST155 Complex	icd_SLV_ST155	novel icd	none detected	none detected	none detected
Eco04572	ST01464515		BC880784		254	085B	A5	2017-09-28	E.coli BSI	R	Alive	adult (14+ years)	1974-07-12	CA	2017-09-25	2017-10-17	1	Eco04572-merged	ERS6680519	expected species	63	5396378	109	605717	204886	ST38 Complex	purA_SLV_ST38		none detected	CTX-M-14	none detected
Eco04573	ST01466829		BC880945		260	087B	C1D	2017-09-29	E.coli BSI	S	Alive	adult (14+ years)	1993-02-02	CA	2017-09-26	2017-11-08	1	Eco04573-merged	ERS6680520	expected species	84	5008022	66	518210	288933	unknown	ST636		none detected	none detected	none detected
Eco04574	ST01471050		BC881151		263	088B	J2	2017-10-02	E.coli BSI	R	Alive	adult (14+ years)	1976-01-02	HA	2017-09-15	2017-10-05	13	Eco04574-merged	ERS6680521	expected species	74	5377294	69	856249	412675	ST95 Complex	ST95		none detected	CTX-M-14	none detected
Eco04575	ST01472325		BC881226		266	089B	D10	2017-10-03	E.coli BSI	S	Alive	adult (14+ years)	1958-11-02	HA	2017-08-27	2017-10-02	33	Eco04575-merged	ERS6680522	expected species	66	5492412	221	278339	84462	unknown	ST62		none detected	none detected	none detected
Eco04576	ST01474332		BC881357		269	090B	A9	2017-10-03	E.coli BSI	S	Alive	neonate (0-28days)	2017-09-21	HA	2017-09-21	2017-12-18	8	Eco04576-merged	ERS6680523	expected species	72	5492975	225	278338	92688	unknown	ST62		none detected	none detected	none detected
Eco04578	ST01477196		BC881608	85880748	275	092B	A5	2017-10-06	E.coli BSI	S	Alive	adult (14+ years)	1999-06-17	HA	2017-09-30	2017-10-06	2	Eco04578-merged	ERS6680524	expected species	75	5419180	116	504011	116472	ST69 Complex	ST69		none detected	none detected	none detected
Eco04581	ST01496147	ST01496146	BC882551		281	094B	A8	2017-10-16	E.coli BSI	S	Alive	adult (14+ years)	1955-10-14	CA	2017-10-09	2017-10-24	1	Eco04581-merged	ERS6680525	expected species	65	5088786	90	515595	370152	unknown	ST144		none detected	none detected	none detected
Eco04582	ST01493277	ST01493276	BC882396		284	095B	J1	2017-10-16	E.coli BSI	S	Alive	adult (14+ years)	1953-12-12	CA	2017-10-09	2017-10-16	1	Eco04582-merged	ERS6680526	expected species	96	5176624	130	510281	209787	ST131 Complex	ST131		none detected	none detected	none detected
Eco04583	ST01490292		BC882218	18324434	293	098B	D8	2017-10-18	E.coli BSI	R	Alive	adult (14+ years)	1948-11-11	HA	2017-10-05	2017-10-12	2	Eco04583-merged	ERS6680527	expected species	69	5614160	139	458853	114885	unknown	ST405		none detected	CTX-M-15	none detected
Eco04584	ST01503160		BC882839		287	096B	JG	2017-10-16	E.coli BSI	S	Died	adult (14+ years)	1966-06-19	HA	2017-10-12	2017-10-26	1	Eco04584-merged	ERS6680528	expected species	65	5241274	96	626086	289620	ST73 Complex	ST73		none detected	none detected	none detected
Eco04585	ST01507480		BC883145	145275871	296	099B	G3	2017-10-19	E.coli BSI	S	Died	child (<14 years)	2014-09-05	CA	2017-10-15	2017-10-16	1	Eco04585-181126	ERS6680529	expected species	66	5130785	47	559750	311938	ST131 Complex	ST131		none detected	none detected	none detected
Eco04586	ST01518157		BC883598	161764188	305	102B	G10	2017-10-23	E.coli BSI	S	Alive	child (<14 years)	2017-02-22	CA	2017-10-19	2017-11-02	1	Eco04586-merged	ERS6680530	expected species	74	5391020	109	444521	230791	ST69 Complex	ST69		none detected	none detected	none detected
Eco04587	ST01518050	ST01518047	BC883546		308	103B	D2	2017-10-23	E.coli BSI	S	Alive	adult (14+ years)	1980-11-01	HA	2017-10-04	2017-10-27	15	Eco04587-merged	ERS6680531	expected species	94	5165026	68	571470	188281	unknown	mdh_SLV_ST973		none detected	none detected	none detected
Eco04588	ST01521644		BC883736	66576075	311	104B	C1D	2017-10-23	E.coli BSI	S	Died	adult (14+ years)	1954-01-18	CA	2017-10-20	2017-10-21	1	Eco04588-merged	ERS6680532	expected species	89	5171234	151	300468	114561	ST10 Complex	ST10		none detected	none detected	none detected
Eco04589	ST01524641		BC884015	21098819	314	105B	C1D	2017-10-27	E.coli BSI	S	Died	adult (14+ years)	1974-08-07	CA	2017-10-23	2017-10-24	1	Eco04589-merged	ERS6680533	expected species	85	4956696	124	309782	145009	ST10 Complex	gyrB_SLV_ST48		none detected	none detected	none detected
Eco04591	ST01535241		BC884516		320	107B	A1	2017-10-31	E.coli BSI	S	Alive	adult (14+ years)	1974-09-09	CA	2017-10-26	2017-11-14	1	Eco04591-merged	ERS6680534	expected species	69	5118803	37	689076	322528	unknown	ST2015		none detected	none detected	none detected
Eco04593	ST01591708	ST01537482	BC884698	114295185	335	112B	A9	2017-11-02	E.coli BSI	R	Died	child (<14 years)	2014-07-05	HA	2017-10-29	2017-11-08	1	Eco04593-merged	ERS6680535	expected species	52	5331726	146	345105	118322	unknown	ST62		none detected	none detected	none detected
Eco04594	ST01538707		BC884749	50286558	332	111B	C1D	2017-11-02	E.coli BSI	S	Died	adult (14+ years)	1956-01-22	CA	2017-10-30	2017-10-30	1	Eco04594-merged	ERS6680536	expected species	64	4881772	133	233840	99621	ST10 Complex	SLV; novel combination; icd_SLV_ST1145 or fumC_SLV_ST3478		none detected	none detected	none detected
Eco04595	ST01544274	ST01544276	BC885073		362	121B	A1	2017-11-16	E.coli BSI	R	Died	adult (14+ years)	1952-06-23	HA	2017-10-25	2017-11-01	6	Eco04595-181018	ERS6680537	expected species	36	5111608	82	437959	141222	ST131 Complex	ST131		none detected	none detected	none detected
Eco04596	ST01563736		BC886147		356	119B	A1	2017-11-13	E.coli BSI	S	Alive	adult (14+ years)	1953-10-12	HA	2017-11-06	2017-11-25	4	Eco04596-merged	ERS6680538	expected species	94	4788301	67	509779	255627	unknown	ST1049		none detected	none detected	none detected
Eco04597	ST01575218		BC886846	123413577	371	124B	D8	2017-11-20	E.coli BSI	S	Alive	adult (14+ years)	1970-09-20	CA	2017-11-15	2017-11-22	1	Eco04597-181018	ERS6680539	expected species	42	5241901	155	683607	107534	ST12 Complex	ST12		none detected	none detected	none detected
Eco04598	ST01579484		BC887126	164931990	377	126B	G2	2017-11-22	E.coli BSI	S	Died	neonate (0-28days)	2017-11-03	HA	2017-11-03	2017-11-20	16	Eco04598-merged	ERS6680540	expected species	67	5281539	62	693208	365293	ST12 Complex	ST12		SHV-1	none detected	none detected
Eco04599	ST01582518		BC887347	165133083	380	127B	G2	2017-11-24	E.coli BSI	S	Died	neonate (0-28days)	2017-11-21	CA	2017-11-21	2017-11-23	1	Eco04599-181018	ERS6680541	expected species	40	5256289	157	296324	104390	ST131 Complex	ST131		none detected	none detected	none detected
Eco04600	ST01583488		BC887399	113821177	383	128B	A6	2017-11-27	E.coli BSI	S	Alive	adult (14+ years)	1946-12-06	HA	2017-11-18	2017-11-26	3	Eco04600-181116	ERS6680542	expected species	50	4717428	89	337954	135458	unknown	ST58		none detected	none detected	none detected
Eco04601	ST01591729		BC887797		389	130B	A5	2017-11-28	E.coli BSI	R	Died	adult (14+ years)	1994-11-26	HA	2017-11-23	2017-12-07	3	Eco04601-merged	ERS6680543	expected species	84	5029739	89	632401	204287	unknown	ST636		none detected	CTX-M-15	none detected
Eco04602	ST01596032		BC888059		401	134B	G7	2017-12-01	E.coli BSI	S	Alive	child (<14 years)	2017-08-11	HA	2017-11-28	2017-12-05	1	Eco04602-181205	ERS6680544	expected species	66	5294353	147	499930	180619	ST131 Complex	ST131		none detected	none detected	none detected
Eco04603	ST01596257		BC888115		398	133B	A5	2017-12-01	E.coli BSI	S	Alive	adult (14+ years)	1937-08-08	CA	2017-11-28	2017-12-20	1	Eco04603-181018	ERS6680545	expected species	37	4947226	145	290273	115447	unknown	ST141		none detected	none detected	none detected
Eco04604	ST01599371		BC888274	22915219	408	0136B	D2	2017-12-05	E.coli BSI	R	Alive	adult (14+ years)	1954-02-28	HA	2017-11-01	2017-12-11	28	Eco04604-181018	ERS6680546	expected species	49	5317991	176	229781	97850	ST131 Complex	ST131		none detected	CTX-M-15	none detected
Eco04605	ST01607990		BC888887		414	138B	D8	2017-12-09	E.coli BSI	S	Alive	adult (14+ years)	1993-09-22	HA	2017-12-05	2017-12-20	1	Eco04605-181205	ERS6680547	expected species	59	5013106	55	1217016	485302	unknown	ST83		none detected	none detected	none detected
Eco04606	ST01626560		BC889991		435	145B	A1	2017-12-18	E.coli BSI	R	Died	adult (14+ years)	1950-05-20	HA	2017-11-30	2017-12-19	14	Eco04606-181205	ERS6680548	expected species	53	5330568	126	631949	264019	ST131 Complex	ST131		OXA-1	CTX-M-15	none detected
Eco04607	ST01551400		BC885543	54109392	350	117B	D2	2017-11-08	E.coli BSI	S	Alive	adult (14+ years)	1950-01-13	HA	2017-10-29	2017-11-09	6	Eco04607-181205	ERS6680549	expected species	57	5251568	118	617466	247657	ST73 Complex	ST73		none detected	none detected	none detected
Eco04608	ST01550806		BC885437	72228562	347	116B	A6	2017-11-08	E.coli BSI	S	Alive	adult (14+ years)	1954-03-06	HA	2017-10-31	2017-11-13	4	Eco04608-merged	ERS6680550	expected species	35	5049277	70	875919	356036	ST14 Complex	ST1193		none detected	none detected	none detected
Eco04609	ST01599325	ST01599064	BC888245		404	0135B	A5	2017-11-04	E.coli BSI	S	Alive	adult (14+ years)	1981-01-16	CA	2017-11-28	2017-12-20	1	Eco04609-181205	ERS6680551	expected species	47	5217994	104	700785	222523	ST131 Complex	ST131		none detected	none detected	none detected
Eco04611	ST01617464		BC889458		423	141B	J3	2017-12-12	E.coli BSI	S	Alive	neonate (0-28days)	2017-12-01	HA	2017-12-01	2018-01-17	8	Eco04611-merged	ERS6680552	expected species, high unclassified	57	5081544	171	296852	86967	ST10 Complex	ST3877		none detected	none detected	none detected
Eco04612	ST01617669		BC889486	59900753	426	142B	C1D	2017-12-14	E.coli BSI	S	Died	adult (14+ years)	1962-05-01	HA	2017-12-10	2017-12-10	1	Eco04612-181023	ERS6680553	expected species	44	5319391	126	425619	255467	ST69 Complex	ST69		none detected	none detected	none detected
Eco04615	ST01629548	ST01629546	BC890207	60761681	444	148B	C1D	2017-12-19	E.coli BSI	R	Died	adult (14+ years)	1947-07-15	HA	2017-12-16	2017-12-16	1	Eco04615-181023	ERS6680554	expected species	44	5093076	68	455915	327662	ST23 Complex	adk_SLV_ST23		none detected	CTX-M-14	none detected
Eco04616	ST01631140		BC890336		450	150B	G7	2017-12-21	E.coli BSI	S	Alive	neonate (0-28days)	2017-11-24	CA	2017-12-18	2017-12-22	1	Eco04616-181023	ERS6680555	expected species	40	5539529	197	343870	120180	ST69 Complex	ST69		none detected	none detected	none detected
Eco04620	ST01645940		BC891619		510	170B	A4	2018-01-25	E.coli BSI	R	Alive	adult (14+ years)	1977-07-06	HA	2017-12-19	2017-01-05	11	Eco04620-181023	ERS6680556	expected species	48	5602851	130	479233	179934	unknown	ST648		none detected	CTX-M-14	none detected
Eco04621	ST01651873		BC892199	72773799	501	167B	C2	2018-01-24	E.coli BSI	S	Alive	adult (14+ years)	1975-02-12	CA	2017-01-05	2018-01-11	1	Eco04621-181023	ERS6680557	expected species	42	4748498	117	293408	128149	ST10 Complex	ST4988		none detected	none detected	none detected
Eco04622	ST01652542		BC892228	62010848	468	156B	D2	2018-01-15	E.coli BSI	S	Alive	adult (14+ years)	1982-03-14	HA	2017-12-20	2018-01-30	16	Eco04622-181023	ERS6680558	expected species	59	5017336	82	648986	213285	ST131 Complex	ST131		none detected	none detected	none detected
Eco04623	ST01653810	ST01653809	BC892422		471	157B	A5	2017-01-15	E.coli BSI	S	Died	adult (14+ years)	1950-09-16	HA	2017-12-27	2017-01-09	10	Eco04623-181023	ERS6680559	expected species	63	5232084	63	712461	366595	unknown	ST648		none detected	none detected	none detected
Eco04624	ST01662854		BC892910		480	160B	A7	2018-01-16	E.coli BSI	R	Alive	adult (14+ years)	1982-04-13	HA	2017-01-11	2018-01-17	1	Eco04624-181023	ERS6680560	expected species	41	5135877	50	693847	425682	unknown	ST393		none detected	none detected	none detected
Eco04625	ST01665526		BC893103		483	161B	C2	2018-01-16	E.coli BSI	S	Alive	adult (14+ years)	1983-10-13	CA	2018-01-11	2018-01-19	2	Eco04625-181023	ERS6680561	expected species	73	5344081	86	598077	164033	ST131 Complex	ST131		none detected	none detected	none detected
Eco04626	ST01664894		BC893035		486	162B	A8	2018-01-17	E.coli BSI	R	Alive	adult (14+ years)	1970-03-03	HA	2017-12-24	2018-01-31	19	Eco04626-181122	ERS6680562	expected species	31	5505101	130	517858	197853	ST131 Complex	ST131		none detected	CTX-M-15	none detected
Eco04628	ST01646808		BC891783		462	154B	G1	2018-01-15	E.coli BSI	S	Alive	neonate (0-28days)	2017-12-10	HA	2017-12-10	2018-01-31	21	Eco04628-181122	ERS6680563	expected species	42	4752570	74	1195478	321102	unknown	ST2187		none detected	none detected	none detected
Eco04630	ST01679591		BC894024	75417154	504	168B	JG	2018-01-24	E.coli BSI	S	Alive	adult (14+ years)	1987-11-29	CA	2018-01-21	2018-01-25	1	Eco04630-181122	ERS6680564	expected species	31	5219671	74	549266	365332	ST12 Complex	ST12		none detected	none detected	none detected
Eco04631	ST01679779		BC894069	103149464	507	169B	A1	2018-01-24	E.coli BSI	S	Alive	adult (14+ years)	1967-08-19	CA	2018-01-21	2018-01-24	1	Eco04631-181122	ERS6680565	expected species	39	5128114	57	531002	377473	ST12 Complex	ST12		none detected	none detected	none detected
Eco04632	ST01681592		BC894182		513	171B	J4	2017-01-25	E.coli BSI	R	Alive	adult (14+ years)	1993-03-16	CA	2018-12-21	2018-02-02	1	Eco04632-181122	ERS6680566	expected species	47	5394626	118	295740	129319	ST69 Complex	ST69		none detected	none detected	none detected
Eco04633	ST01683527		BC894246	54800594	519	173B	J1	2018-01-30	E.coli BSI	S	Alive	adult (14+ years)	1959-05-06	HA	2018-01-18	2018-01-26	5	Eco04633-181122	ERS6680567	expected species	40	5241469	82	358783	182289	ST69 Complex	ST69		none detected	none detected	none detected
Eco04635	ST01684198		BC894320	71530752	522	174B	C1D	2018-01-30	E.coli BSI	R	Died	adult (14+ years)	1964-04-06	HA	2018-01-23	2018-01-23	1	Eco04635-181122	ERS6680568	expected species	61	4921802	118	358801	136602	unknown	ST58		none detected	none detected	none detected
Eco04636	ST01511332		BC883300		302	101B	JG	2017-10-20	E.coli BSI	S	Alive	adult (14+ years)	1966-05-24	CA	2017-10-17	2017-10-20	1	Eco04636-181122	ERS6680569	expected species	45	4846945	80	401803	162140	ST10 Complex	ST10		none detected	none detected	none detected
Eco04637	ST01546794		BC885244		338	113B	A9	2017-11-06	E.coli BSI	S	Alive	neonate (0-28days)	2017-11-02	CA	2017-11-02	2017-12-01	1	Eco04637-181122	ERS6680570	expected species	36	5202834	84	619373	403132	ST73 Complex	ST73		SHV-1	none detected	none detected
Eco04638	ST01621969		BC889776		429	143B	D8	2017-12-18	E.coli BSI	R	Died	adult (14+ years)	2017-08-12	HA	2017-12-06	2017-12-17	6	Eco04638-181122	ERS6680571	expected species	47	4838636	80	358060	186756	ST23 Complex	ST410		OXA-1	CTX-M-15	none detected

## Sheet: K.pneumoniae
FR Number	Lab ST Num	other Lab ST Num	BC Number	Tygerberg Num	CRF Num	Study code B	Ward code	Enrolment date	Patient type	Cefotaxime S/R	Outcome	Patient group	Date of birth	HA vs CA	Date of hospital admission	Date of hospital outcome	Days from admission to blood culture collection	Seq Number	ERS Accession number	Kraken report	coverage from mapping	length	number of contigs	largest contig	N50	ST Complex	ST	comment MLST	betalactamase	ESBL	cephalosporinase
Kpn01692	ST01251172		BC867618		2	001B	G4	2017-06-01	K. pneumoniae BSI	S	Alive	child (<14 years)	42773	HA	2017-05-15	2017-06-14	15	Kpn01692-merged	ERS6680572	expected genus	62	6156759	103	555806	272041	unknown_complex	tonB_SLV_ST85	novel tonB	OXY-1	none detected	none detected
Kpn01691	ST01250762		BC867027		5	002B	A7	2017-06-01	K. pneumoniae BSI	R	Died	adult (14+ years)	25307	HA	2017-04-21	2017-06-25	39	Kpn01691-merged	ERS6680573	expected species	47	5454137	117	322595	144021	unknown_complex	ST1414		SHV-101	CTX-M-15	none detected
Kpn01693	ST01245397		BC867357		8	003B	D8	2017-06-05	K. pneumoniae BSI	R	Died	adult (14+ years)	20508	HA	2017-05-13	2017-06-11	17	Kpn01693-merged	ERS6680574	expected species	85	5531381	136	997362	341790	unknown_complex	ST252		SHV-1, OXA-1	CTX-M-15	none detected
Kpn01695	ST01256345		BC867953		11	004B	G2	2017-06-06	K. pneumoniae BSI	R	Died	neonate (0-28days)	42880	HA	2017-05-25	2017-06-05	9	Kpn01695-merged	ERS6680575	expected species	31	5694335	91	539809	247345	unknown_complex	ST322		SHV-11, OXA-1	CTX-M-15	none detected
Kpn01694	ST01254096		BC867801		20	007B	D8	2017-06-08	K. pneumoniae BSI	R	Died	adult (14+ years)	23959	CA	2017-05-31	2017-06-15	2	Kpn01694-merged	ERS6680576	expected species	62	5654215	81	798295	346547	ST307 Complex	ST307		SHV-28, OXA-1	CTX-M-15	none detected
Kpn01696	ST01274090		BC869175		32	011B	A1	2017-06-16	K. pneumoniae BSI	S	Died	adult (14+ years)	18323	HA	2017-05-22	2017-08-11	22	Kpn01696-180119	ERS6680577	expected species	35	5349122	72	577091	232554	ST37 Complex	ST37		SHV-11	none detected	none detected
Kpn01697	ST01278265		BC869342		44	015B	G10	2017-06-22	K. pneumoniae BSI	R	Died	child (<14 years)	42629	HA	2017-06-09	2017-06-21	6	Kpn01697-171016	ERS6680578	expected species	61	5660435	86	532829	206069	unknown_complex	ST348		SHV-11	CTX-M-15	none detected
Kpn01698	ST01290098		BC870164		53	018B	D6	2017-06-26	K. pneumoniae BSI	S	Alive	adult (14+ years)	31602	HA	2017-06-22	2017-08-24	4	Kpn01698-171016	ERS6680579	expected species	36	5608122	88	403063	173842	unknown_complex	ST66		none detected	none detected	none detected
Kpn01699	ST01288397		BC870056		65	022B	G3	2017-06-27	K. pneumoniae BSI	R	Died	child (<14 years)	42650	HA	2017-06-03	2017-07-26	18	Kpn01699-171110	ERS6680580	expected species	66	5767909	177	343589	175180	unknown_complex	ST29		SHV-187, OXA-1	CTX-M-15	none detected
Kpn01701	ST01298288		BC870716		68	023B	G1	2017-07-03	K. pneumoniae BSI	R	Died	neonate (0-28days)	42820	HA	2017-05-07	2017-06-29	51	Kpn01701-merged	ERS6680581	expected species	56	5713627	89	857978	301467	unknown_complex	ST29		SHV-187, OXA-1	CTX-M-15	none detected
Kpn01700	ST01301086		BC870857		71	024B	A5	2017-07-03	K. pneumoniae BSI	S	Alive	adult (14+ years)	21591	HA	2017-06-08	2017-07-18	20	Kpn01700-merged	ERS6680582	expected genus	76	5684608	48	904142	376455	KpnIII - variicola	ST347		none detected	none detected	none detected
Kpn01702	ST01324113		BC872339		86	029B	A1	2017-07-13	K. pneumoniae BSI	S	Alive	adult (14+ years)	34308	HA	2017-07-02	2017-08-18	8	Kpn01702-merged	ERS6680583	expected species	38	5664787	89	749475	238789	ST14 Complex	ST14		SHV-28	none detected	none detected
Kpn01703	ST01324107		BC872338		92	031B	A9	2017-07-17	K. pneumoniae BSI	S	Alive	neonate (0-28days)	42899	HA	2017-07-02	2017-10-28	8	Kpn01703-merged	ERS6680584	expected species	63	5458901	74	563558	273998	unknown_complex	ST247		SHV-1	none detected	none detected
Kpn01704	ST01339740		BC873296		101	034B	A9	2017-07-21	K. pneumoniae BSI	S	Alive	neonate (0-28days)	42922	HA	2017-07-06	2017-07-30	12	Kpn01704-merged	ERS6680585	expected genus	63	5942827	138	575233	258614	KpnIII - variicola	ST641		none detected	none detected	none detected
Kpn01705	ST01349807		BC873864		119	040B	G7	2017-08-01	K. pneumoniae BSI	R	Alive	child (<14 years)	42853	HA	2017-07-15	2017-08-11	7	Kpn01705-merged	ERS6680586	expected species	65	5500594	76	737100	337079	unknown_complex	ST29		SHV-187	CTX-M-15	none detected
Kpn01714	ST01359250		BC874450		131	044B	D2	2017-08-07	K. pneumoniae BSI	S	Alive	adult (14+ years)	22683	HA	2017-07-21	2017-08-16	11	Kpn01714-merged	ERS6680587	expected species	53	5666395	141	391758	142849	unknown_complex	ST26		SHV-36	none detected	none detected
Kpn01713	ST01361894		BC874664		134	045B	G1	2017-08-08	K. pneumoniae BSI	R	Alive	neonate (0-28days)	42935	HA	2017-07-19	2017-08-23	13	Kpn01713-merged	ERS6680588	expected species (high unclassified)	41	5790029	126	780921	342066	unknown_complex	ST29		SHV-187, OXA-1	CTX-M-15	none detected
Kpn01715	ST01364210		BC874761		137	046B	A4	2017-08-07	K. pneumoniae BSI	R	Died	adult (14+ years)	34213	HA	2017-04-20	2017-08-11	103	Kpn01715-171025	ERS6680589	expected species	37	5590900	48	710079	374356	ST17 Complex	ST17		SHV-11, OXA-1	CTX-M-15	none detected
Kpn01730	ST01364212		BC874763		140	047B	D5	2017-08-07	K. pneumoniae BSI	S	Alive	adult (14+ years)	31643	HA	2017-05-28	2017-11-10	66	Kpn01730-171110	ERS6680590	expected species	57	5413638	147	461700	101930	ST17 Complex	ST17		SHV-11	none detected	none detected
Kpn01716	ST01368768		BC874986		146	049B	D8	2017-09-08	K. pneumoniae BSI	S	Alive	adult (14+ years)	23409	HA	2017-08-03	2017-08-08	1	Kpn01716-merged	ERS6680591	expected species	65	5448101	242	366260	117013	unknown_complex	ST34		SHV-26	none detected	none detected
Kpn01717	ST01362078		BC874644		149	050B	G1	2017-08-10	K. pneumoniae BSI	S	Alive	neonate (0-28days)	42935	HA	2017-08-01	2017-08-30	1	Kpn01717-merged	ERS6680592	expected species	78	5560306	88	364150	275451	ST37 Complex	ST37		SHV-11	none detected	none detected
Kpn01720	STM0305653		BC875715		161	054B	G1	2017-08-14	K. pneumoniae BSI	R	Alive	neonate (0-28days)	42950	HA	2017-08-03	2017-08-22	8	Kpn01720-171025	ERS6680593	expected species	31	5785830	123	372639	187214	unknown_complex	ST643		SHV-26, OXA-1	CTX-M-15	none detected
Kpn01721	ST01388219		BC876190		170	057B	C1DE	2017-08-21	K. pneumoniae BSI	R	Alive	adult (14+ years)	19607	HA	2017-08-15	2017-08-29	1	Kpn01721-171025	ERS6680594	expected species	49	5646512	63	606411	301015	unknown_complex	ST29		SHV-187, OXA-1	CTX-M-15, OXA-10	none detected
Kpn01722	ST01386558		BC876091		173	058B	D6	2017-08-22	K. pneumoniae BSI	R	Alive	adult (14+ years)	29714	HA	2017-08-15	2017-08-25	1	Kpn01722-171025	ERS6680595	expected species	38	5751145	106	1224331	225899	unknown_complex	ST29		SHV-187, OXA-1	CTX-M-15	none detected
Kpn01723	ST01402434		BC877008		185	062B	D6	2017-08-28	K. pneumoniae BSI	S	Alive	adult (14+ years)	23419	HA	2017-08-16	2017-09-01	7	Kpn01723-171025	ERS6680596	expected species	49	5592508	65	536075	284632	unknown_complex	ST225		none detected	SHV-27	none detected
Kpn01724	ST01408533		BC877396		191	064B	A9	2017-08-29	K. pneumoniae BSI	R	Alive	neonate (0-28days)	42965	HA	2017-08-18	2017-10-07	8	Kpn01724-merged	ERS6680597	expected species	87	5681486	139	728927	325646	unknown_complex	ST163		SHV-36, OXA-1	CTX-M-15	none detected
Kpn01725	ST01444136		BC879452		224	075B	D8	2017-08-18	K. pneumoniae BSI	S	Died	adult (14+ years)	22665	HA	2017-09-13	2017-09-13	1	Kpn01725-171025	ERS6680598	expected species	46	5596290	82	562469	182967	unknown_complex	ST557		SHV-1	none detected	none detected
Kpn01727	ST01452993		BC879996		236	079B	G3	2017-09-21	K. pneumoniae BSI	R	Alive	child (<14 years)	42839	HA	2017-09-06	2017-10-27	12	Kpn01727-merged	ERS6680599	expected species	107	5813726	158	857985	273096	unknown_complex	ST29		SHV-187, OXA-1	CTX-M-15	none detected
Kpn01729	ST01461254		BC880461		248	083B	G10	2017-09-26	K. pneumoniae BSI	R	Alive	child (<14 years)	42877	HA	2017-09-18	2017-12-05	4	Kpn01729-171025	ERS6680600	expected species	51	5462625	64	454247	215431	unknown_complex	ST348		SHV-11	CTX-M-15	none detected
Kpn01783	ST01466175		BC880866		257	086B	A9	2017-09-29	K. pneumoniae BSI	R	Died	child (<14 years)	38644	HA	2017-09-12	2017-10-03	13	Kpn01783-180905	ERS6680601	expected species	38	5769413	106	1161989	273318	unknown_complex	ST29		SHV-187, OXA-1	CTX-M-15	none detected
Kpn01788	ST01479959		BC881741		278	093B	D8	2017-10-07	K. pneumoniae BSI	S	Alive	adult (14+ years)	23704	HA	2017-10-02	2017-10-12	2	Kpn01788-merged	ERS6680602	expected species	69	5410615	67	763489	447349	ST15 Complex	ST15		SHV-28	none detected	none detected
Kpn01784	ST01494735		BC882475		290	097B	D8	2017-10-18	K. pneumoniae BSI	S	Died	adult (14+ years)	29899	HA	2017-09-05	2017-10-10	36	Kpn01784-180905	ERS6680603	expected genus	32	5681813	49	692527	371679	KpnIII - variicola	ST347		none detected	none detected	none detected
Kpn01785	ST01509139		BC883194		299	100B	J7	2017-10-19	K. pneumoniae BSI	S	Alive	adult (14+ years)	32648	HA	2017-09-28	2017-10-25	18	Kpn01785-180905	ERS6680604	expected species	36	5793184	128	547071	217617	unknown_complex	ST950		SHV-1	none detected	none detected
Kpn01786	ST01533571		BC884444		317	106B	C2	2017-10-30	K. pneumoniae BSI	S	Alive	adult (14+ years)	19883	HA	2017-10-16	2017-11-13	11	Kpn01786-merged	ERS6680605	expected species	48	5421957	53	847243	354800	unknown_complex	pgi_tonB_DLV_ST25		SHV-11	none detected	none detected
Kpn01787	ST01536423		BC884586		323	108B	D2	2017-10-31	K. pneumoniae BSI	S	Alive	adult (14+ years)	30893	HA	2017-10-25	2017-10-31	3	Kpn01787-180905	ERS6680606	expected species	45	5173432	27	746068	481110	unknown_complex	ST1962		SHV-193	none detected	none detected
Kpn01789	ST01536840		BC884645		326	109B	A1	2017-11-01	K. pneumoniae BSI	R	Alive	adult (14+ years)	29721	HA	2017-06-27	2017-10-31	73	Kpn01789-180905	ERS6680607	expected species	39	5667580	63	1318857	428711	ST17 Complex	ST17		SHV-11, OXA-1	CTX-M-15	none detected
Kpn01790	ST01537621		BC884732		329	110B	G8	2017-10-22	K. pneumoniae BSI	R	Died	neonate (0-28days)	43030	HA	2017-10-22	2017-10-30	7	Kpn01790-180905	ERS6680608	expected genus	45	5359506	62	708002	298065	unknown_complex	ST13		SHV-101, OXA-1	CTX-M-15	none detected
Kpn01818	ST01550792		BC885423		344	115B	D5	2017-11-07	K. pneumoniae BSI	S	Alive	adult (14+ years)	21111	HA	2017-10-26	2016-02-06	8	Kpn01818-181122	ERS6680609	expected genus	32	5405661	82	492903	359712	ST15 Complex	ST15		SHV-28	none detected	none detected
Kpn01819	ST01558848		BC885888		353	118B	D8	2017-11-13	K. pneumoniae BSI	R	Alive	adult (14+ years)	30283	HA	2017-11-07	2017-11-15	1	Kpn01819-181122	ERS6680610	expected species	33	5589141	64	551540	275249	unknown_complex	ST348		SHV-11	CTX-M-15	none detected
Kpn01791	ST01565414		BC886295		359	120B	A5	2017-11-15	K. pneumoniae BSI	R	Alive	adult (14+ years)	28692	HA	2017-11-11	2017-12-25	1	Kpn01791-180905	ERS6680611	expected species	32	5558233	63	470500	220856	unknown_complex	ST39		SHV-11	CTX-M-15	none detected
Kpn01792	ST01572830		BC886721		368	123B	A9	2017-11-20	K. pneumoniae BSI	S	Died	neonate (0-28days)	43052	CA	2017-11-13	2017-11-15	2	Kpn01792-180905	ERS6680612	expected species	46	5326876	57	514173	304903	unknown_complex	ST39		SHV-1	none detected	none detected
Kpn01793	ST01575216		BC886845		374	125B	A8	2017-11-21	K. pneumoniae BSI	R	Alive	adult (14+ years)	33850	HA	2017-11-07	2017-11-20	9	Kpn01793-180905	ERS6680613	expected species	42	5419337	40	1027687	476679	ST147 Complex	ST147		SHV-11	CTX-M-3	none detected
Kpn01820	ST01585375	ST01585373	BC887459		386	129B	A1	2017-11-27	K. pneumoniae BSI	R	Died	adult (14+ years)	34677	HA	2017-11-19	2017-12-01	3	Kpn01820-merged	ERS6680614	expected species	60	5702323	88	592280	275970	unknown_complex	ST39		SHV-11	CTX-M-15	none detected
Kpn01795	ST01614704		BC889268		417	139B	G9	2017-12-11	K. pneumoniae BSI	S	Alive	child (<14 years)	42929	HA	2017-11-29	2017-12-14	9	Kpn01795-180905	ERS6680615	expected genus	40	6086863	137	473926	189472	KpnIII - variicola	ST925		none detected	none detected	none detected
Kpn01847	ST01615374		BC889278		420	140B	C1DR	2017-12-11	K. pneumoniae BSI	R	Died	adult (14+ years)	23975	CA	2017-12-08	2017-12-15	1	Kpn01847-181116	ERS6680616	expected species	55	5510185	53	1053161	393318	ST405 Complex	ST405		SHV-76, OXA-1	CTX-M-15	none detected
Kpn01821	ST01624410		BC889867		432	144B	J3	2017-12-18	K. pneumoniae BSI	R	Alive	neonate (0-28days)	43073	HA	2017-12-04	2017-12-23	10	Kpn01821-181122	ERS6680617	expected species	34	5306656	53	806673	372530	unknown_complex	ST29		SHV-187	CTX-M-15	none detected
Kpn01822	ST01626367		BC889939		438	146B	A5	2017-12-19	K. pneumoniae BSI	S	Alive	adult (14+ years)	37027	HA	2017-12-12	2017-12-19	2	Kpn01822-181109	ERS6680618	expected genus	38	5621129	48	604494	312761	unknown_complex	ST23		SHV-190	none detected	none detected
Kpn01823	ST01629522		BC890186		441	147B	G7	2017-12-19	K. pneumoniae BSI	R	Alive	child (<14 years)	42839	HA	2017-11-30	2018-01-10	16	Kpn01823-181109	ERS6680619	expected species	34	6112071	118	828735	203462	KpnIII - variicola	mdh_phoE_DLV_ST357		OXA-1	CTX-M-15	none detected
Kpn01832	ST01644592		BC891479		453	151B	D2	2018-01-04	K. pneumoniae BSI	R	Alive	adult (14+ years)	34370	HA	2017-12-22	2017-12-29	7	Kpn01832-181109	ERS6680620	expected species (high unclassified)	41	5788216	144	426278	223684	unknown_complex	ST584		SHV-38, OXA-1	CTX-M-15	none detected
Kpn01833	ST01646290		BC891696		456	152B	A9	2018-01-04	K. pneumoniae BSI	R	Died	neonate (0-28days)	43098	CA	2017-12-29	2018-01-01	1	Kpn01833-181109	ERS6680621	expected species	44	5470134	61	1360630	376487	unknown_complex	ST29		SHV-187	CTX-M-15	none detected
Kpn01835	ST01649465		BC892022		465	155B	A9	2018-01-16	K. pneumoniae BSI	S	Alive	neonate (0-28days)	43022	HA	2017-10-14	2018-02-23	51	Kpn01835-181109	ERS6680622	expected species	43	5592567	59	1026191	307723	unknown_complex	ST915		SHV-1	none detected	none detected
Kpn01836	ST01655492		BC892891		474	158B	D5	2018-01-15	K. pneumoniae BSI	S	Alive	adult (14+ years)	29555	HA	2017-12-19	2018-02-19	20	Kpn01836-181109	ERS6680623	expected genus	40	5730911	32	1377694	484651	KpnIII - variicola	phoE_SLV_ST208		none detected	none detected	none detected
Kpn01837	ST01666368		BC893181		489	163B	G3	2018-01-18	K. pneumoniae BSI	R	Alive	child (<14 years)	40240	HA	2018-01-13	2018-02-23	1	Kpn01837-181109	ERS6680624	expected species	48	5646431	89	537460	276343	unknown_complex	ST39		SHV-11	CTX-M-15	none detected
Kpn01838	ST01667621		BC893291		492	164B	A8	2018-01-19	K. pneumoniae BSI	R	Died	adult (14+ years)	17303	HA	2017-12-28	2017-01-19	18	Kpn01838-merged	ERS6680625	expected species	69	5643164	98	537460	287528	unknown_complex	ST39		SHV-11	CTX-M-15	none detected
Kpn01844	ST01670718		BC893496		495	165B	G10	2018-01-22	K. pneumoniae BSI	S	Alive	child (<14 years)	41723	CA	2018-01-16	2018-02-01	1	Kpn01844-181116	ERS6680626	expected species	31	5391272	40	666285	385995	unknown_complex	ST86		SHV-1	none detected	none detected
Kpn01841	ST01673243		BC893633		498	166B	A1	2018-01-22	K. pneumoniae BSI	R	Alive	adult (14+ years)	36115	HA	2018-01-16	2018-02-01	2	Kpn01841-181109	ERS6680627	expected species	32	5476245	45	728691	463482	ST307 Complex	ST307		SHV-28, OXA-1	CTX-M-15	none detected
Kpn01845	ST01680933		BC894104		516	172B	A8	2018-01-26	K. pneumoniae BSI	S	Alive	adult (14+ years)	21921	HA	2018-01-10	2018-01-29	12	Kpn01845-181205	ERS6680628	expected species	53	5512352	66	403918	200163	unknown_complex	ST66		none detected	none detected	none detected
Kpn01843	ST01688279		BC894469		528	176B	D8	2018-01-30	K. pneumoniae BSI	R	Alive	adult (14+ years)	34234	HA	2018-01-02	2018-02-07	23	Kpn01843-181116	ERS6680629	expected species	36	5583734	99	837165	255340	unknown_complex	ST948		SHV-28	none detected	none detected
Kpn01846	ST01691463		BC894599		531	177B	A1	2018-01-31	K. pneumoniae BSI	R	Alive	adult (14+ years)	30320	HA	2018-01-19	2018-02-23	6	Kpn01846-181116	ERS6680630	expected species	33	5529979	55	579303	350926	unknown_complex	ST13		SHV-101	CTX-M-15	none detected
Kpn01782	ST01450970		BC879896	21105333	230	077B	D8	2017-09-21	K. pneumoniae BSI	S	Died	adult (14+ years)	26629	HA	2017-09-17	2017-09-18	1	Kpn01782-181205	ERS6680631	expected species	72	5490221	61	645968	311472	unknown_complex	ST48		SHV-11	none detected	none detected
Kpn01781	ST01395283		BC876584	53380283both KPN+EC	179	060B	D8	2017-08-22	K. pneumoniae BSI	S	Alive	adult (14+ years)	22665	HA	2017-07-19	2017-09-07	31	Kpn01781-181205	ERS6680632	expected species	59	5517434	85	960847	366081	unknown_complex	ST948		SHV-28	none detected	none detected
